# Supplementary material for: Pretreatment with Silver Thiosulfate Increases the Auxin-Inductive Effect for Rooting Mature Chestnut Shoots
Source: Plants (Basel). 2025 Dec 10;14(24):3756. doi: 10.3390/plants14243756 (PMC12736431; doi:10.3390/plants14243756)
Supplement: Supplementary file 1 [file plants-14-03756-s001.zip]

Archive with 3 entries (3 files):
- Supp. Figure S1 - PCA Control vs STS.jpeg
- Supp. Figure S2 - PCA IBA vs STSIBA.jpeg
- Supplemental Tables.xlsx
