# Supplementary material for: Pretreatment with Silver Thiosulfate Increases the Auxin-Inductive Effect for Rooting Mature Chestnut Shoots
Source: Plants (Basel). 2025 Dec 10;14(24):3756. doi: 10.3390/plants14243756 (PMC12736431; doi:10.3390/plants14243756)
Supplement: Supplementary file 1 [file plants-14-03756-s001.zip › Supplemental Tables.xlsx]

## Sheet: Table S1
Table S1.- List of Differentially Expressed Genes identified in the Control samples. The corresponding Gene Symbol for the Quercus suber gene is given. ncRNA: non-coding RNA. rRNA: ribosomic RNA
Gene Symbol	Gene Name	Gene Type
LOC112028782	Uncharacterized	Protein-coding
LOC112028236	Uncharacterized	Protein-coding
LOC111998621	Protein CYSTEINE-RICH TRANSMEMBRANE MODULE 6	Protein-coding
LOC111998637	Cysteine-rich and transmembrane domain-containing protein WIH2-like	Protein-coding
LOC111985773	Zinc transporter 11	Protein-coding
LOC112029283	RuBisCO large subunit-binding protein subunit alpha	Protein-coding
LOC112005250	Actin-7	Protein-coding
LOC111992290	Annexin D5	Protein-coding
LOC112028237	Uncharacterized	Protein-coding
LOC112004381	Tubulin alpha chain	Protein-coding
LOC112010426	Tubulin alpha chain	Protein-coding
LOC112012615	Protein NLP7	Protein-coding
LOC112005675	Glucan endo-1,3-beta-glucosidase 11	Protein-coding
LOC112024703	NAD(P)H dehydrogenase (quinone) FQR1	Protein-coding
LOC112005516	Chlorophyll a-b binding protein of LHCII type 1	Protein-coding
LOC112016294	MYB-like transcription factor ETC1	Protein-coding
LOC111997253	D-3-phosphoglycerate dehydrogenase 2, chloroplastic	Protein-coding
LOC112017588	Basic form of pathogenesis-related protein 1	Protein-coding
LOC112027278	Photosystem II 10 kDa polypeptide, chloroplastic	Protein-coding
LOC112023228	CRM-domain containing factor CFM3, chloroplastic/mitochondrial	Protein-coding
LOC111989566	Uncharacterized	Protein-coding
LOC112000363	Aquaporin PIP1-2	Protein-coding
LOC112008259	Uncharacterized	ncRNA
LOC112033748	Formate dehydrogenase, mitochondrial	Protein-coding
LOC112040752	Methyl-CpG-binding domain-containing protein 11-like	Protein-coding
LOC112037142	Pathogenesis-related protein 1-like	Protein-coding
LOC112039560	Endochitinase	Protein-coding
LOC111988432	Transcription factor CPC	Protein-coding
LOC112008196	Protein EARLY RESPONSIVE TO DEHYDRATION 15	Protein-coding
LOC112017586	Basic form of pathogenesis-related protein 1-like	Protein-coding
LOC112015352	Uncharacterized	ncRNA
LOC112037871	Annexin D1-like	Protein-coding
LOC112032260	Uncharacterized	Protein-coding
LOC112003119	Basic form of pathogenesis-related protein 1	Protein-coding
LOC112017585	Basic form of pathogenesis-related protein 1	Protein-coding
LOC112028682	DDT domain-containing protein DDR4	Protein-coding
LOC111996618	ABC transporter B family member 21	Protein-coding
LOC112040804	Mitochondrial intermembrane space import and assembly protein 40 homolog	Protein-coding
LOC111994365	Endochitinase 2-like	Protein-coding
LOC111996147	Ethylene-response factor C3	Protein-coding
LOC112008710	Endochitinase A2	Protein-coding
LOC112040695	Uncharacterized	Protein-coding
LOC112020019	Protein EARLY RESPONSIVE TO DEHYDRATION 15-like	Protein-coding
LOC112028225	Inactive beta-amylase 9	Protein-coding
LOC112006269	Mediator of RNA polymerase II transcription subunit 33A	Protein-coding
LOC111994465	F-box/kelch-repeat protein At2g44130	Protein-coding
LOC112039561	Endochitinase 2	Protein-coding
LOC112015249	SURP and G-patch domain-containing protein 1-like protein	Protein-coding
LOC112022200	cysteine proteinase mucunain	Protein-coding
LOC111993345	F-box/kelch-repeat protein At3g27150	Protein-coding
LOC112024726	PLASMODESMATA CALLOSE-BINDING PROTEIN 3	Protein-coding
LOC112011353	Annexin Gh1	Protein-coding
LOC112012764	E3 ubiquitin-protein ligase SINAT5	Protein-coding
LOC112027899	Peroxisomal (S)-2-hydroxyacid oxidase GLO4	Protein-coding
LOC111984615	Probable peroxygenase 4	Protein-coding
LOC112032024	Phosphatidylglycerophosphate phosphatase PTPMT1	Protein-coding
LOC111999929	Uncharacterized protein At4g26450	Protein-coding
LOC112013229	Calmodulin-binding transcription activator 3	Protein-coding
LOC111999510	Transcription factor CPC	Protein-coding
LOC112028957	Isoaspartyl peptidase/L-asparaginase 1	Protein-coding
LOC112030276	WD repeat-containing protein 55	Protein-coding
LOC111997461	Succinate dehydrogenase assembly factor 2, mitochondrial	Protein-coding
LOC112026383	ATP-dependent (S)-NAD(P)H-hydrate dehydratase	Protein-coding
LOC112022715	Aquaporin PIP2-2-like	Protein-coding
LOC112010719	Glutamine synthetase cytosolic isozyme 2	Protein-coding
LOC111995722	Tubulin alpha-2 chain	Protein-coding
LOC112018048	Peroxisomal (S)-2-hydroxyacid oxidase GLO4	Protein-coding
LOC112005138	Probable xyloglucan endotransglucosylase/hydrolase protein 28	Protein-coding
LOC111991632	Uncharacterized	Protein-coding
LOC112024514	Uncharacterized	ncRNA
LOC112027472	Uncharacterized	Protein-coding
LOC112007460	Casein kinase 1-like protein HD16	Protein-coding
LOC112023612	Peroxisomal (S)-2-hydroxyacid oxidase GLO4-like	Protein-coding
LOC111991060	Uncharacterized	Protein-coding
LOC111994795	Ubiquitin-like protein 5	Protein-coding
LOC112015380	Acetyl-CoA acetyltransferase 2	Protein-coding
LOC112028747	Pyrophosphate-energized vacuolar membrane proton pump	Protein-coding
LOC112005565	NAC domain-containing protein 1	Protein-coding
LOC112039159	Proteasome subunit alpha type-3	Protein-coding
LOC112008430	Uncharacterized LOC112008430	Protein-coding
LOC112033682	E3 ubiquitin ligase PQT3-like	Protein-coding
LOC112032411	Probable 6-phosphogluconolactonase 4, chloroplastic	Protein-coding
LOC112008983	Uncharacterized protein At2g34160	Protein-coding
LOC111998471	Serine/threonine-protein kinase AFC2	Protein-coding
LOC112012084	Uncharacterized	Protein-coding
LOC112012088	Uncharacterized	Protein-coding
LOC112003938	Probable E3 ubiquitin-protein ligase XERICO	Protein-coding
LOC112038493	Transmembrane 9 superfamily member 3	Protein-coding
LOC112038328	Mitogen-activated protein kinase homolog MMK2	Protein-coding
LOC111993289	Protein argonaute 1	Protein-coding
LOC111985915	Dynein light chain 1, cytoplasmic	Protein-coding
LOC112013274	Rac-like GTP-binding protein 5	Protein-coding
LOC112005619	Granule-bound starch synthase 1, chloroplastic/amyloplastic	Protein-coding
LOC112021271	Copper chaperone for superoxide dismutase, chloroplastic/cytosolic	Protein-coding
LOC112033591	Zinc finger CCCH domain-containing protein 44	Protein-coding
LOC112028189	2-hydroxyacyl-CoA lyase	Protein-coding
LOC111997160	Photosystem I reaction center subunit III, chloroplastic	Protein-coding
LOC112014215	Histidine-containing phosphotransfer protein 1	Protein-coding
LOC111997529	Protein P21-like	Protein-coding
LOC112029672	Thaumatin-like protein 1	Protein-coding
LOC112009909	Uncharacterized	Protein-coding
LOC112008848	Thylakoid lumenal 17.4 kDa protein, chloroplastic	Protein-coding
LOC112033465	Uncharacterized	Protein-coding
LOC112032752	GTP-binding nuclear protein Ran-3	Protein-coding
LOC112039501	LanC-like protein GCL1	Protein-coding
LOC111994139	Protein P21-like	Protein-coding
LOC112031008	26S proteasome non-ATPase regulatory subunit 7 homolog A	Protein-coding
LOC112004092	Diacylglycerol kinase 7	Protein-coding
LOC111984663	Ubiquitin-conjugating enzyme E2 E2-like	Protein-coding
LOC112034612	RNA-binding KH domain-containing protein RCF3	Protein-coding
LOC111986841	Protein disulfide-isomerase	Protein-coding
LOC111986220	Uncharacterized	Protein-coding
LOC111991045	Chitinase-like protein 1	Protein-coding
LOC112025313	Isocitrate dehydrogenase NAD catalytic subunit 5, mitochondrial	Protein-coding
LOC112033338	Protein NRT1/ PTR FAMILY 5.4	Protein-coding
LOC112005133	Uncharacterized protein At2g34160	Protein-coding
LOC112039867	Laccase-14	Protein-coding
LOC111991780	U1 small nuclear ribonucleoprotein 70 kDa	Protein-coding
LOC112040816	Protein STRICTOSIDINE SYNTHASE-LIKE 3	Protein-coding
LOC112011015	HMG1/2-like protein	Protein-coding
LOC112027900	Peroxisomal (S)-2-hydroxy-acid oxidase GLO4-like	Protein-coding
LOC112031725	Protein TRIGALACTOSYLDIACYLGLYCEROL 5, chloroplastic	Protein-coding
LOC112017685	Uncharacterized	Protein-coding
LOC112026506	AP-2 complex subunit sigma	Protein-coding
LOC111988773	Disease resistance protein RGA2	Protein-coding
LOC112013207	Homeobox-DDT domain protein RLT2	Protein-coding
LOC112039055	Probable galactinol--sucrose galactosyltransferase 6	Protein-coding
LOC111998425	Phosphatidylinositol/phosphatidylcholine transfer protein SFH13-like	Protein-coding
LOC111991896	Probable metal-nicotianamine transporter YSL5	Protein-coding
LOC111995760	SUMO-conjugating enzyme SCE1	Protein-coding
LOC112011886	Arginine biosynthesis bifunctional protein ArgJ, chloroplastic	Protein-coding
LOC112010789	Uncharacterized	Protein-coding
LOC112000258	Mitochondrial carrier protein CoAc1-like	Protein-coding
LOC111992100	Protein RNA-directed DNA methylation 3	Protein-coding
LOC111999551	Large ribosomal subunit protein uL14x/uL14z/uL14y	Protein-coding
LOC111998296	Putative ABC transporter C family member 15	Protein-coding
LOC112038581	Uncharacterized	ncRNA
LOC111992289	Acetyl-CoA acetyltransferase 2	Protein-coding
LOC112016122	Probable xyloglucan endotransglucosylase/hydrolase protein 6	Protein-coding
LOC112030631	Uncharacterized	Protein-coding
LOC112039688	Two-component response regulator ORR21	Protein-coding
LOC112013636	Mitochondrial carrier protein CoAc1	Protein-coding
LOC111991897	Probable metal-nicotianamine transporter YSL7	Protein-coding
LOC111997521	Endo-1,3;1,4-beta-D-glucanase	Protein-coding
LOC112001483	Serine/threonine protein phosphatase 2A 55 kDa regulatory subunit B	Protein-coding
LOC112000834	TOM1-like protein 3	Protein-coding
LOC112008616	Uncharacterized	Protein-coding
LOC112027343	WD repeat-containing protein LWD1	Protein-coding
LOC112027897	Peroxisomal (S)-2-hydroxyacid oxidase GLO4	Protein-coding
LOC112002967	Glutamate--tRNA ligase, chloroplastic/mitochondrial	Protein-coding
LOC111990884	Alcohol dehydrogenase class-3	Protein-coding
LOC112019904	Omega-amidase, chloroplastic	Protein-coding
LOC112027535	Uncharacterized	Protein-coding
LOC112019842	Pleiotropic drug resistance protein 1-like	Pseudogene
LOC112033423	Glycine-rich protein 23-like	Protein-coding
LOC112035284	Uncharacterized	Protein-coding
LOC111983145	Cytochrome P450 77A3	Protein-coding
LOC112015389	Serine carboxypeptidase-like 20	Protein-coding
LOC111993385	Sm-like protein LSM36B	Protein-coding
LOC111994370	Uncharacterized	Protein-coding
LOC112004842	Auxin-responsive protein SAUR78	Protein-coding
LOC111995188	Uncharacterized	Protein-coding
LOC112005200	Probable 6-phosphogluconolactonase 4, chloroplastic	Protein-coding
LOC112025897	Exocyst complex component EXO70A1	Protein-coding
LOC111998335	Stromal 70 kDa heat shock-related protein, chloroplastic	Protein-coding
LOC112013016	Uncharacterized	Protein-coding
LOC112015029	Uncharacterized	ncRNA
LOC111993622	Classical arabinogalactan protein 10	Protein-coding
LOC111990291	Ubiquitin-conjugating enzyme E2-17 kDa-like	Protein-coding
LOC111985520	Protein PYRICULARIA ORYZAE RESISTANCE 21-like	Protein-coding
LOC111999814	Alpha,alpha-trehalose-phosphate synthase UDP-forming 6-like	Protein-coding
LOC112003429	Casein kinase 1-like protein HD16	Protein-coding
LOC112041144	Auxin-responsive protein SAUR78	Protein-coding
LOC111996881	Tubulin alpha chain	Protein-coding
LOC112005106	Large ribosomal subunit protein uL16	Protein-coding
LOC112001920	30S ribosomal protein S6 alpha, chloroplastic-like	rRNA
LOC112029383	Protein DMR6-LIKE OXYGENASE 2	Protein-coding
LOC112034394	Endochitinase EP3	Protein-coding
LOC112006541	Uncharacterized LOC112006541	Protein-coding
LOC112012189	Probable inactive purple acid phosphatase 2	Protein-coding
LOC112012618	Small ribosomal subunit protein bS6c	Protein-coding
LOC112036401	10 kDa chaperonin 1, chloroplastic	Protein-coding
LOC112008422	Potassium transporter 4	Protein-coding
LOC112002344	Protein DETOXIFICATION 16	Protein-coding
LOC112011130	L-type lectin-domain containing receptor kinase VIII.2-like	Protein-coding
LOC111997171	Copper-transporting ATPase RAN1	Protein-coding
LOC112011761	Coronatine-insensitive protein 1	Protein-coding
LOC111997975	Casein kinase 1-like protein HD16	Protein-coding
LOC111983070	Gamma aminobutyrate transaminase 3, chloroplastic	Protein-coding
LOC111999188	Endochitinase EP3-like	Protein-coding
LOC112033020	Sm-like protein LSM36B	Protein-coding
LOC111986639	Serine/threonine-protein kinase STY13	Protein-coding
LOC112038699	Receptor protein kinase-like protein ZAR1	Protein-coding
LOC111999699	NADPH-dependent aldehyde reductase-like protein, chloroplastic	Protein-coding
LOC112004213	Cucumber peeling cupredoxin	Protein-coding
LOC112028454	Importin subunit alpha-2	Protein-coding
LOC112020194	3-ketoacyl-CoA synthase 12-like	Protein-coding
LOC111997150	Ras-related protein RABF2b	Protein-coding
LOC112003817	Ubiquitin-conjugating enzyme E2-17 kDa	Protein-coding
LOC112002246	Probable polygalacturonase	Protein-coding

## Sheet: Table S2
Table S2- List of Differentially Expressed Genes identified in the STS treated samples. The corresponding Gene Symbol for the Quercus suber gene is given. ncRNA: non-coding RNA. rRNA: ribosomic RNA
Gene Symbol	Gene Name	Gene Type
LOC112034228	Glycine-rich protein DC7.1	Protein-coding
LOC112016786	Uncharacterized	Protein-coding
LOC112034269	Glycine-rich protein DC7.1	Protein-coding
LOC112034273	Uncharacterized	Protein-coding
LOC112020182	Snakin-2-like	Protein-coding
LOC111997018	Uncharacterized	Protein-coding
LOC112034238	Glycine-rich protein DC7.1-like	Protein-coding
LOC111988360	Large ribosomal subunit protein eL13z	Protein-coding
LOC112024671	Large ribosomal subunit protein eL13z-like	Pseudogene
LOC112003031	Expansin-like B1	Protein-coding
LOC112016815	5.8S ribosomal RNA	rRNA
LOC112016817	5.8S ribosomal RNA	rRNA
LOC112036003	14-3-3 protein 9-like	Protein-coding
LOC112015566	WAT1-related protein At4g08300	Protein-coding
LOC111987309	Large ribosomal subunit protein uL2x	Protein-coding
LOC112016782	28S ribosomal RNA	rRNA
LOC112036004	14-3-3-like protein C	Protein-coding
LOC112038790	Heat shock cognate protein 80	Protein-coding
LOC112016290	Probable dolichyl-diphosphooligosaccharide--protein glycosyltransferase subunit 3B	Protein-coding
LOC111987314	Large ribosomal subunit protein uL2x	Protein-coding
LOC112038792	Heat shock cognate protein 80	Protein-coding
LOC111991012	18S ribosomal RNA	rRNA
LOC112007702	DEAD-box ATP-dependent RNA helicase 8	Protein-coding
LOC112025095	28S ribosomal RNA	rRNA
LOC112033397	Cold shock protein 1-like	Protein-coding
LOC112025317	Endoplasmic reticulum chaperone BiP	Protein-coding
LOC112013009	Copper transport protein ATX1-like	Protein-coding
LOC111989479	H/ACA ribonucleoprotein complex subunit 4	Protein-coding
LOC112012573	Auxin efflux carrier component 5	Protein-coding
LOC112040671	Uncharacterized LOC112040671	Protein-coding
LOC112016660	28S ribosomal RNA	rRNA
LOC111984006	28S ribosomal RNA	Partial rRNA
LOC112016625	28S ribosomal RNA	rRNA
LOC112030051	Probable WRKY transcription factor 7	Protein-coding
LOC112008718	Caffeic acid 3-O-methyltransferase-like	Protein-coding
LOC112000291	Uncharacterized	Protein-coding
LOC112016816	28S ribosomal RNA	rRNA
LOC111991747	40S ribosomal protein S16-like	Protein-coding
LOC112039478	PLASMODESMATA CALLOSE-BINDING PROTEIN 3	Protein-coding
LOC112016735	5.8S ribosomal RNA	rRNA
LOC112016612	5.8S ribosomal RNA	rRNA
LOC111983043	Uncharacterized	Protein-coding
LOC112005101	Glycine-rich RNA-binding protein 3, mitochondrial	Protein-coding
LOC112034014	Ubiquitin-ribosomal protein eS31 fusion protein	Protein-coding
LOC111985018	Uncharacterized	Protein-coding
LOC111996615	Arginine decarboxylase	Protein-coding
LOC111983054	Large ribosomal subunit protein eL33y	Protein-coding
LOC112027473	Small ribosomal subunit protein uS19x	Protein-coding
LOC112013917	Abscisic stress-ripening protein 3	Protein-coding
LOC112016658	5.8S ribosomal RNA	rRNA
LOC112009723	Purple acid phosphatase	Protein-coding
LOC112007465	WAT1-related protein At5g07050	Protein-coding
LOC111997476	Histone H3.3	Protein-coding
LOC112016750	5.8S ribosomal RNA	rRNA
LOC112031885	Indole-3-acetic acid-induced protein ARG2	Protein-coding
LOC111998091	Caffeic acid 3-O-methyltransferase	Protein-coding
LOC112034745	ATP sulfurylase 1, chloroplastic	Protein-coding
LOC111993918	ATP sulfurylase 1, chloroplastic	Protein-coding
LOC112016659	18S ribosomal RNA	rRNA
LOC112034582	Luminal-binding protein 5	Protein-coding
LOC112025299	Phenylalanine ammonia-lyase	Protein-coding
LOC111996517	Uncharacterized LOC111996517	Protein-coding
LOC112023278	Small ribosomal subunit protein eS27y	Protein-coding
LOC112009322	BOI-related E3 ubiquitin-protein ligase 1	Protein-coding
LOC111991035	Pyruvate dehydrogenase E1 component subunit beta-1, mitochondrial	Protein-coding
LOC111994460	Small ribosomal subunit protein eS27y	Protein-coding
LOC111992989	H/ACA ribonucleoprotein complex subunit 4-like	Protein-coding
LOC112021098	Extensin-like	Protein-coding
LOC112034149	Calreticulin	Protein-coding
LOC111992211	Uncharacterized	Transcribed_pseudogene
LOC112012409	Uncharacterized	Protein-coding
LOC112008264	Large ribosomal subunit protein P1	Protein-coding
LOC112008530	60S acidic ribosomal protein P1-like	Protein-coding
LOC112006390	F-box protein At1g67340	Protein-coding
LOC111988698	Small ribosomal subunit protein uS8z/uS8w	Protein-coding
LOC112020603	Polyol transporter 5	Protein-coding
LOC111989432	Probable inorganic phosphate transporter 1-3	Protein-coding
LOC111993664	BES1/BZR1 homolog protein 2	Protein-coding
LOC112017835	Small ribosomal subunit protein uS13z/uS13y/uS13x	Protein-coding
LOC112028497	Major allergen Pru ar 1	Protein-coding
LOC111986971	Ethylene-responsive transcription factor RAP2-4	Protein-coding
LOC112026322	7-deoxyloganetin glucosyltransferase	Protein-coding
LOC112002959	Small ribosomal subunit protein uS5x	Protein-coding
LOC112016635	Early nodulin-75-like	Protein-coding
LOC112001643	Eukaryotic translation initiation factor 3 subunit C	Protein-coding
LOC112016733	Uncharacterized	Protein-coding
LOC112010945	Probable glutathione S-transferase	Protein-coding
LOC112012401	Uncharacterized	Protein-coding
LOC111988058	Uncharacterized	ncRNA
LOC112005195	Transcription and mRNA export factor ENY2	Protein-coding
LOC112040887	Ubiquitin-like	Transcribed_pseudogene
LOC112033057	Zinc finger A20 and AN1 domain-containing stress-associated protein 11	Protein-coding
LOC111988060	Uncharacterized	ncRNA
LOC112028032	Large ribosomal subunit protein eL15z	Protein-coding
LOC112004021	Large ribosomal subunit protein eL24	Protein-coding
LOC112038048	Protein DOWNSTREAM OF FLC	Protein-coding
LOC112033996	ADP-ribosylation factor 2	Protein-coding
LOC111982955	UTP--glucose-1-phosphate uridylyltransferase	Protein-coding
LOC111997931	Large ribosomal subunit protein eL24	Protein-coding
LOC112034665	LIM domain-containing protein WLIM1	Protein-coding
LOC112034183	Caffeoyl-CoA O-methyltransferase	Protein-coding
LOC112027288	60S ribosomal protein L10a	Protein-coding
LOC112040233	Glucan endo-1,3-beta-glucosidase, basic isoform	Protein-coding
LOC111986130	Protein WALLS ARE THIN 1	Protein-coding
LOC112009066	Eukaryotic translation initiation factor 5A	Protein-coding
LOC111990160	Ribose-phosphate pyrophosphokinase 4	Protein-coding
LOC112037141	Ubiquitin-conjugating enzyme E2 36	Protein-coding
LOC112023932	Protein IWS1 homolog 1	Protein-coding
LOC112003043	NDR1/HIN1-like protein 10	Protein-coding
LOC112025020	Peroxiredoxin-2B	Protein-coding
LOC112010896	Trihelix transcription factor ENAP2	Protein-coding
LOC112032264	Aquaporin TIP1-2	Protein-coding
LOC111993145	ATP synthase subunit beta, mitochondrial	Protein-coding
LOC112021638	Probable glutathione S-transferase parC	Protein-coding
LOC111987421	Sulfite reductase ferredoxin, chloroplastic	Protein-coding
LOC112039564	Calnexin homolog	Protein-coding
LOC111997571	Multiple organellar RNA editing factor 1, mitochondrial	Protein-coding
LOC112029762	Quinone-oxidoreductase homolog, chloroplastic-like	Protein-coding
LOC112026312	Eukaryotic translation initiation factor 5A-2	Protein-coding
LOC112022424	Uncharacterized	Protein-coding
LOC111986681	Uncharacterized	Protein-coding
LOC112007292	Calmodulin-binding transcription activator 5	Protein-coding
LOC111995717	ATP synthase subunit beta, mitochondrial	Protein-coding
LOC111993666	NEDD8-conjugating enzyme Ubc12	Protein-coding
LOC112017246	Transmembrane 9 superfamily member 11	Protein-coding
LOC112005979	Major allergen Pru ar 1	Protein-coding
LOC111992202	Large ribosomal subunit protein uL14x/uL14z/uL14y	Protein-coding
LOC111999488	Probable glutathione S-transferase	Protein-coding
LOC111988519	Uncharacterized LOC111988519	Protein-coding
LOC111998629	Uncharacterized protein At5g39570	Protein-coding
LOC112001048	Aquaporin TIP1-1	Protein-coding
LOC112038690	DUF724 domain-containing protein 2	Protein-coding
LOC111988886	Reactive oxygen species modulator 1	Protein-coding
LOC112009898	Small ribosomal subunit protein eS12	Protein-coding

## Sheet: Table S3
Table S3.- List of genes whose expression is shown in Figure 3B. The corresponding Gene Symbol for the Quercus suber gene is given.
Gene Acronym	Gene Symbol	Gene Name
CsIAA9	LOC111997593	Auxin-responsive protein IAA9
CsWRKY-7	LOC112030051	WRKY transcription factor 7
CsRAP2-4	LOC111986971	Ethylene-responsive transcription factor RAP2-4
CsWOX-13	LOC112005537	WUSCHEL-related homeobox 13
CsbZIP-44	LOC112020764	bZIP transcription factor 44
CsBZR1-2	LOC111993664	BES1/BZR1 homolog protein 2
CsAUX-2	LOC112022443	Auxin transporter-like protein 2
CsWAT-1	LOC111986130	Protein WALLS ARE THIN 1
CsPIN-5	LOC112012573	Auxin efflux carrier component 5
CsCAM-7	LOC112027935	Calmodulin-7
CsbHLH153	LOC111987832	Transcription factor bHLH153
CsRAP2-3	LOC112020180	Ethylene-responsive transcription factor RAP2-3
CsNAC29	LOC112005565	NAC transcription factor 29
CsRDM3	LOC111992100	Protein RNA-directed DNA methylation 3
CsERF-1B	LOC111996147	Ethylene-response factor 1B
CsORR21	LOC112039688	Two-component response regulator ORR21
CsABC-B21	LOC111996618	ABC transporter B family member 21
CsETC1	LOC112016294	MYB-like transcription factor ETC1
CsCPC	LOC111988432	Transcription factor CPC
CsCAMTA-3	LOC112013229	Calmodulin-binding transcription activator 3

## Sheet: Table S4
Table S4- List of Differentially Expressed Genes identified in the IBA treated samples. The corresponding Gene Symbol for the Quercus suber gene is given. ncRNA: non-coding RNA. rRNA: ribosomic RNA
Gene Symbol	Gene Name	Gene Type
LOC112001882	Phospho-2-dehydro-3-deoxyheptonate aldolase 2, chloroplastic	Protein-coding
LOC111990128	Chlorophyll a-b binding protein of LHCII type 1	Protein-coding
LOC112030016	Bifunctional 3-dehydroquinate dehydratase/shikimate dehydrogenase, chloroplastic-like	Protein-coding
LOC112016635	Early nodulin-75-like	Protein-coding
LOC112030015	Bifunctional 3-dehydroquinate dehydratase/shikimate dehydrogenase, chloroplastic	Protein-coding
LOC111993074	Blue-light photoreceptor PHR2	Protein-coding
LOC112015185	Gallate 1-beta-glucosyltransferase	Protein-coding
LOC111997415	Plastid-lipid-associated protein, chloroplastic	Protein-coding
LOC111985070	Inositol-3-phosphate synthase	Protein-coding
LOC112041076	Inositol-3-phosphate synthase-like	Protein-coding
LOC112030611	Chlorophyll a-b binding protein of LHCII type 1	Protein-coding
LOC112024706	Leucoanthocyanidin reductase	Protein-coding
LOC112026136	12-oxophytodienoate reductase 1	Protein-coding
LOC112017218	Protein DETOXIFICATION 33	Protein-coding
LOC112014050	Protein DETOXIFICATION 33-like	Protein-coding
LOC112032341	12-oxophytodienoate reductase 2	Protein-coding
LOC112039616	Early nodulin-75-like	Protein-coding
LOC112025307	Serine carboxypeptidase-like 18	Protein-coding
LOC112013628	Proline-rich extensin-like protein EPR1	Protein-coding
LOC112005290	Glutathione S-transferase L3	Protein-coding
LOC112030050	Bifunctional 3-dehydroquinate dehydratase/shikimate dehydrogenase, chloroplastic	Protein-coding
LOC111987421	Sulfite reductase ferredoxin, chloroplastic	Protein-coding
LOC112020612	Phloretin 4'-O-glucosyltransferase	Protein-coding
LOC111984548	Serine carboxypeptidase-like 10	Protein-coding
LOC112021059	Early nodulin-75	Protein-coding
LOC112035692	NAC domain-containing protein 2	Protein-coding
LOC111991012	18S ribosomal RNA	rRNA
LOC112024930	Uncharacterized LOC112024930	Protein-coding
LOC111984005	18S ribosomal RNA	Protein-coding
LOC112016659	18S ribosomal RNA	rRNA
LOC112004842	Auxin-responsive protein SAUR78	Protein-coding
LOC112016129	Phosphoserine aminotransferase 1, chloroplastic	Protein-coding
LOC112021099	Probable glutathione S-transferase	Protein-coding
LOC112041144	Auxin-responsive protein SAUR78	Protein-coding
LOC112039894	LOB domain-containing protein 40	Protein-coding
LOC112034055	Uncharacterized acetyltransferase At3g50280	Protein-coding
LOC112015352	Uncharacterized	ncRNA
LOC112010387	Transcription factor bHLH94	Protein-coding
LOC112000247	Low-temperature-induced cysteine proteinase	Protein-coding
LOC111999906	Bifunctional L-3-cyanoalanine synthase/cysteine synthase 1, mitochondrial	Protein-coding
LOC112039462	Flavonoid 3'-monooxygenase	Protein-coding
LOC112020205	ABC transporter C family member 10-like	Protein-coding
LOC111984856	Ethylene-responsive transcription factor RAP2-3	Protein-coding
LOC112001060	Uncharacterized	Protein-coding
LOC112007287	Acetate--CoA ligase CCL3	Protein-coding
LOC112022749	CBL-interacting serine/threonine-protein kinase 21	Protein-coding
LOC111997180	Alcohol dehydrogenase 1	Protein-coding
LOC112006651	Nascent polypeptide-associated complex subunit beta	Protein-coding
LOC112039288	Uncharacterized	ncRNA
LOC112016718	18S ribosomal RNA	rRNA
LOC112016658	5.8S ribosomal RNA	rRNA
LOC111997181	Alcohol dehydrogenase 1-like	Protein-coding
LOC112032003	Uncharacterized	Protein-coding
LOC111986377	Uncharacterized	Protein-coding
LOC111992824	Uncharacterized	Protein-coding
LOC112039708	6-phosphogluconate dehydrogenase, decarboxylating 2	Protein-coding
LOC112001059	Uncharacterized	Protein-coding
LOC112040129	Pyruvate decarboxylase 2	Protein-coding
LOC112015697	Patellin-3	Protein-coding
LOC112024903	Pyruvate kinase 1, cytosolic	Protein-coding
LOC112002038	ABC transporter C family member 10-like	Protein-coding
LOC112023780	FCS-Like Zinc finger 2	Protein-coding
LOC112040857	Protein SRC1-like	Protein-coding
LOC111988462	Transketolase, chloroplastic	Protein-coding
LOC111988438	Transketolase, chloroplastic	Protein-coding
LOC112005024	Uncharacterized	Protein-coding
LOC112023890	Uncharacterized	Protein-coding
LOC112040650	5-methyltetrahydropteroyltriglutamate--homocysteine methyltransferase-like	Protein-coding
LOC112040846	Protein SRC1	Protein-coding
LOC112019905	Solute carrier family 25 member 44-like	Protein-coding
LOC112025054	Alcohol dehydrogenase 1	Protein-coding
LOC112016612	5.8S ribosomal RNA	rRNA
LOC111986376	Uncharacterized	Protein-coding
LOC112001058	Uncharacterized	Protein-coding
LOC112023252	5-methyltetrahydropteroyltriglutamate--homocysteine methyltransferase	Protein-coding
LOC111993884	Ethylene receptor 2	Protein-coding
LOC112007198	Ethylene-responsive transcription factor 3	Protein-coding
LOC112023265	Protein SRC1	Protein-coding
LOC112038131	Trihelix transcription factor DF1	Protein-coding
LOC112025392	Uncharacterized	Protein-coding
LOC112022218	Probable isoaspartyl peptidase/L-asparaginase 2	Protein-coding
LOC112036281	Lysine-rich arabinogalactan protein 19	Protein-coding
LOC112027232	Protein NETWORKED 1D	Protein-coding
LOC112016816	28S ribosomal RNA	rRNA
LOC112006423	Acetolactate synthase 3, chloroplastic	Protein-coding
LOC112032203	BEL1-like homeodomain protein 6	Protein-coding
LOC112016782	28S ribosomal RNA	rRNA
LOC112016750	5.8S ribosomal RNA	rRNA
LOC112016733	Uncharacterized	Protein-coding
LOC111986378	Uncharacterized	Protein-coding
LOC112013622	Early nodulin-75-like	Protein-coding
LOC112024857	Abscisic stress-ripening protein 3	Protein-coding
LOC112016364	Phloretin 4'-O-glucosyltransferase	Protein-coding
LOC112016625	28S ribosomal RNA	rRNA
LOC112001052	Uncharacterized	Transcribed_pseudogene
LOC112002032	ABC transporter C family member 10-like	Protein-coding
LOC111990374	Pyruvate kinase 2, cytosolic-like	Protein-coding
LOC112039564	Calnexin homolog	Protein-coding
LOC111984006	28S ribosomal RNA	partial
LOC112038209	Uncharacterized	Protein-coding
LOC111988083	Homeobox-leucine zipper protein GLABRA 2	Protein-coding
LOC112031573	Alcohol dehydrogenase	Protein-coding
LOC112001051	Uncharacterized	Protein-coding
LOC112001057	Uncharacterized	Protein-coding
LOC112034124	FCS-Like Zinc finger 13	Protein-coding
LOC112001093	Patellin-3	Protein-coding
LOC111984642	Bifunctional dihydroflavonol 4-reductase/flavanone 4-reductase	Protein-coding
LOC112030937	Uncharacterized	Protein-coding
LOC112016660	28S ribosomal RNA	rRNA
LOC112002205	Uncharacterized	Protein-coding
LOC112025095	28S ribosomal RNA	rRNA
LOC111997481	Monodehydroascorbate reductase, seedling isozyme	Protein-coding
LOC112005536	Acyl-coenzyme A oxidase 4, peroxisomal	Protein-coding
LOC112034484	Geraniol 8-hydroxylase	Protein-coding
LOC112035443	NAC domain-containing protein 2	Protein-coding
LOC112001086	Patellin-3-like	Protein-coding
LOC112006686	Non-specific lipid-transfer protein 2	Protein-coding
LOC112016815	5.8S ribosomal RNA	rRNA
LOC112026339	Protein PHOSPHATE-INDUCED 1	Protein-coding
LOC112029955	Uncharacterized	Protein-coding
LOC111996615	Arginine decarboxylase	Protein-coding
LOC111991630	Auxilin-related protein 2	Protein-coding
LOC112004728	Uncharacterized	Protein-coding
LOC112037812	Uncharacterized	Protein-coding
LOC112003815	Hydroxymethylglutaryl-CoA synthase-like	Protein-coding
LOC112033552	ATPase 10, plasma membrane-type	Protein-coding
LOC112010949	Chromatin structure-remodeling complex protein SYD	Protein-coding
LOC112010945	Probable glutathione S-transferase	Protein-coding
LOC112004852	Large ribosomal subunit protein eL6z	Protein-coding
LOC111999441	ATP synthase subunit d, mitochondrial	Protein-coding
LOC112017492	Hydroxymethylglutaryl-CoA synthase	Protein-coding
LOC112023653	Uncharacterized	Protein-coding
LOC112001053	Uncharacterized	Protein-coding
LOC111986219	Tetraspanin-18	Protein-coding
LOC112008972	Alcohol dehydrogenase 1	Protein-coding
LOC112000864	Beta-galactosidase 3	Protein-coding
LOC112021062	Early nodulin-75	Protein-coding
LOC112002925	Eukaryotic translation initiation factor 4G	Protein-coding
LOC112029634	Monooxygenase 2	Protein-coding
LOC112016946	ABC transporter G family member 36	Protein-coding
LOC112010940	Probable glutathione S-transferase parC	Protein-coding
LOC111993665	Geranylgeranyl pyrophosphate synthase, chloroplastic	Protein-coding
LOC112019413	Pyruvate decarboxylase 1	Protein-coding
LOC112003683	AAA-ATPase ASD, mitochondrial-like	Protein-coding
LOC112021638	Probable glutathione S-transferase parC	Protein-coding
LOC111995994	Glutathione S-transferase U8	Protein-coding
LOC112006723	Nascent polypeptide-associated complex subunit beta	Protein-coding
LOC112007117	Protein PHOSPHATE-INDUCED 1	Protein-coding
LOC112019884	Phloretin 4'-O-glucosyltransferase	Protein-coding
LOC111984814	Calreticulin-3	Protein-coding
LOC111996955	Transcription factor MYB1R1	Protein-coding
LOC112008472	RGG repeats nuclear RNA binding protein A	Protein-coding
LOC112029613	Monooxygenase 2	Protein-coding
LOC112005976	Sister chromatid cohesion protein PDS5 homolog C	Protein-coding
LOC112039557	Homeobox-leucine zipper protein ATHB-6	Protein-coding
LOC112036467	Putative disease resistance protein RGA4	Protein-coding
LOC111991595	Glutathione S-transferase U19	Protein-coding
LOC112013751	Nuclear-pore anchor	Protein-coding
LOC111993096	Ubiquitin-activating enzyme E1 1	Protein-coding
LOC112016817	5.8S ribosomal RNA	rRNA
LOC112023408	Heavy metal-associated isoprenylated plant protein 3	Protein-coding
LOC112003043	NDR1/HIN1-like protein 10	Protein-coding
LOC112006138	Zinc finger CCCH domain-containing protein 18	Protein-coding
LOC111998448	Uncharacterized	Protein-coding
LOC112006022	Ethylene-responsive transcription factor RAP2-3-like	Protein-coding
LOC112023500	Transcription factor GTE2	Protein-coding
LOC112036397	ATP synthase subunit delta', mitochondrial-like	Protein-coding
LOC112022892	Beta-xylosidase/alpha-L-arabinofuranosidase 1	Protein-coding
LOC111988692	Pyruvate kinase 1, cytosolic	Protein-coding
LOC112011312	Heat shock cognate 70 kDa protein 2	Protein-coding
LOC112020180	Ethylene-responsive transcription factor RAP2-3	Protein-coding
LOC112006336	Chlorophyll a-b binding protein CP29.2, chloroplastic-like	Protein-coding
LOC112028782	Uncharacterized	Protein-coding
LOC112037337	Auxin-induced protein 22D	Protein-coding
LOC112038325	Outer envelope pore protein 24, chloroplastic	Protein-coding
LOC112001702	Uncharacterized	ncRNA
LOC112030969	Nascent polypeptide-associated complex subunit alpha-like protein 1	Protein-coding
LOC111998296	Putative ABC transporter C family member 15	Protein-coding
LOC111987806	Uncharacterized	Protein-coding
LOC112031885	Indole-3-acetic acid-induced protein ARG2	Protein-coding
LOC111990507	Uncharacterized	Protein-coding
LOC112005997	Large ribosomal subunit protein eL19x	Protein-coding
LOC111993866	Probable GTP diphosphokinase RSH2, chloroplastic	Protein-coding
LOC112006220	Probable mannitol dehydrogenase	Protein-coding
LOC111991980	Putative ribosome biogenesis protein C8F11.04	Protein-coding
LOC111988180	Uncharacterized	Protein-coding
LOC112016735	5.8S ribosomal RNA	rRNA
LOC111993050	Large ribosomal subunit protein eL22z	Protein-coding
LOC112008577	Paired amphipathic helix protein Sin3-like 4	Protein-coding
LOC112006359	Chlorophyll a-b binding protein CP29.2, chloroplastic	Protein-coding
LOC112012954	65-kDa microtubule-associated protein 1	Protein-coding
LOC112010559	Uncharacterized	Protein-coding
LOC112031599	Large ribosomal subunit protein eL34	Protein-coding
LOC112016786	Uncharacterized	Protein-coding
LOC112032135	Large ribosomal subunit protein uL30x	Protein-coding

## Sheet: Table S5
Table S5- List of Differentially Expressed Genes identified in the STS+ IBA treated samples. The corresponding Gene Symbol for the Quercus suber gene is given. ncRNA: non-coding RNA. rRNA: ribosomic RNA.
Gene Symbol	Gene Name	Gene Type
LOC111991479	Uncharacterized	ncRNA
LOC111992985	Metallothionein-like protein type 2	Protein-coding
LOC112015725	Aquaporin TIP2-1	Protein-coding
LOC112030922	Uncharacterized	Protein-coding
LOC111987039	Cysteine-rich repeat secretory protein 55	Protein-coding
LOC112040970	Auxin-repressed 12.5 kDa protein	Protein-coding
LOC112031037	Uncharacterized	Protein-coding
LOC111984078	Uncharacterized	Protein-coding
LOC112007251	CBS domain-containing protein CBSX3, mitochondrial	Protein-coding
LOC112025637	Beta-galactosidase	Protein-coding
LOC112032744	Late embryogenesis abundant protein Lea5	Protein-coding
LOC111991896	Probable metal-nicotianamine transporter YSL5	Protein-coding
LOC112027590	Protein RSI-1	Protein-coding
LOC112019803	Stem-specific protein TSJT1	Protein-coding
LOC112028547	Major allergen Pru ar 1	Protein-coding
LOC112027613	Protein RSI-1	Protein-coding
LOC112027616	Protein RSI-1-like	Protein-coding
LOC111999510	Transcription factor CPC	Protein-coding
LOC112037241	Dual specificity phosphatase Cdc25	Protein-coding
LOC112022587	Polygalacturonase-1 non-catalytic subunit beta	Protein-coding
LOC112010896	Trihelix transcription factor ENAP2	Protein-coding
LOC112007598	Uncharacterized LOC112007598	Protein-coding
LOC111991897	Probable metal-nicotianamine transporter YSL7	Protein-coding
LOC112022598	Polygalacturonase-1 non-catalytic subunit beta	Protein-coding
LOC112038856	Cysteine-rich repeat secretory protein 55	Protein-coding
LOC111992211	Uncharacterized	Transcribed_pseudogene
LOC112033554	Glutathione S-transferase-like	Protein-coding
LOC112031912	Catalase isozyme 3	Protein-coding
LOC112039055	Probable galactinol--sucrose galactosyltransferase 6	Protein-coding
LOC112019472	Homocysteine S-methyltransferase 3	Protein-coding
LOC111987447	FCS-Like Zinc finger 8	Protein-coding
LOC112035246	Aquaporin PIP1-1	Protein-coding
LOC112022586	Polygalacturonase-1 non-catalytic subunit beta	Protein-coding
LOC112007465	WAT1-related protein At5g07050	Protein-coding
LOC112032923	Probable calcium-binding protein CML41	Protein-coding
LOC112028433	Uncharacterized	ncRNA
LOC111991910	Antimicrobial ginkbilobin-2-like protein	Protein-coding
LOC112007291	Beta-D-xylosidase 1	Protein-coding
LOC112028888	Uncharacterized	Protein-coding
LOC111988060	Uncharacterized	ncRNA
LOC112035116	Antimicrobial ginkbilobin-2-like protein	Protein-coding
LOC112015742	Antimicrobial ginkbilobin-2-like protein	Protein-coding
LOC112013009	Copper transport protein ATX1-like	Protein-coding
LOC111987020	Cysteine-rich repeat secretory protein 55-like	Protein-coding
LOC112017927	Uncharacterized	Protein-coding
LOC112010950	Senescence-associated carboxylesterase 101	Protein-coding
LOC112010672	Phytosulfokines 3	Protein-coding
LOC112006938	(+)-cis,trans-nepetalactol synthase NEPS1	Protein-coding
LOC111988058	Uncharacterized	ncRNA
LOC112013870	Probable glutathione S-transferase	Protein-coding
LOC112009230	Sugar transporter ERD6-like 16	Protein-coding
LOC112031997	Uncharacterized protein At5g65660	Protein-coding
LOC111984659	Auxin-responsive protein IAA27	Protein-coding
LOC112038502	Probable glutathione S-transferase	Protein-coding
LOC111985915	Dynein light chain 1, cytoplasmic	Protein-coding
LOC111983078	Probable histone H2A.2	Protein-coding
LOC112030342	Putative 4-hydroxy-4-methyl-2-oxoglutarate aldolase 2	Protein-coding
LOC111993320	Thaumatin-like protein	Protein-coding
LOC111988704	Probable histone H2A.2	Protein-coding
LOC112038507	Probable glutathione S-transferase	Protein-coding
LOC112012679	MADS-box protein SOC1	Protein-coding
LOC112037170	Probable polygalacturonase	Protein-coding
LOC111999161	UDP-glycosyltransferase 43-like	Protein-coding
LOC112022680	Uncharacterized	ncRNA
LOC111991844	Uncharacterized	Protein-coding
LOC112012546	UDP-glycosyltransferase 43	Protein-coding
LOC111987832	Transcription factor bHLH153	Protein-coding
LOC111992991	Uncharacterized	Protein-coding
LOC112032536	Protein trichome birefringence-like 36	Protein-coding
LOC111994040	Protein trichome birefringence-like 36	Protein-coding
LOC111986882	F-box protein 7	Protein-coding
LOC111986549	Protein SPIRAL1-like 1	Protein-coding
LOC112013877	Probable pectate lyase 5	Protein-coding
LOC112016647	Protein SPIRAL1-like 1	Protein-coding
LOC112012387	Extradiol ring-cleavage dioxygenase	Protein-coding
LOC111988519	Uncharacterized	Protein-coding
LOC112028941	Reticulon-like protein B1	Protein-coding
LOC112037871	Annexin D1-like	Protein-coding
LOC111996881	Tubulin alpha chain	Protein-coding
LOC112034269	Glycine-rich protein DC7.1	Protein-coding
LOC112028683	AAA-ATPase ASD, mitochondrial	Protein-coding
LOC111997865	Uncharacterized	Protein-coding
LOC112034101	Uncharacterized	Protein-coding
LOC112024319	Protein DEHYDRATION-INDUCED 19 homolog 3	Protein-coding
LOC112040681	Glutathione transferase GST 23	Protein-coding
LOC112036470	Ubiquitin-like protein 5	Protein-coding
LOC112001048	Aquaporin TIP1-1	Protein-coding
LOC112034228	Glycine-rich protein DC7.1	Protein-coding
LOC111997212	Probable glutathione S-transferase	Protein-coding
LOC112025380	Uncharacterized protein At2g27730, mitochondrial	Protein-coding
LOC112034238	Glycine-rich protein DC7.1-like	Protein-coding
LOC112023730	Protein yippee-like At4g27740	Protein-coding
LOC112017638	ATPase 11, plasma membrane-type	Protein-coding
LOC112031034	Protein CYSTEINE-RICH TRANSMEMBRANE MODULE 13	Protein-coding
LOC112017597	Basic form of pathogenesis-related protein 1-like	Protein-coding
LOC112027937	Uncharacterized	ncRNA
LOC112015273	Agamous-like MADS-box protein AGL27	Protein-coding
LOC112007719	Uncharacterized	ncRNA
LOC112024191	Probable serine/threonine-protein kinase WNK4	Protein-coding
LOC112023726	Actin-depolymerizing factor 1-like	Protein-coding
LOC112032730	Dormancy-associated protein homolog 3	Protein-coding
LOC112036466	Ubiquitin-like protein 5	Protein-coding
LOC111991593	Glutathione transferase GST 23	Protein-coding
LOC111994940	Delta(24)-sterol reductase	Protein-coding
LOC112004771	Uncharacterized	ncRNA
LOC112009231	Sugar transporter ERD6-like 16	Protein-coding
LOC112020182	Snakin-2-like	Protein-coding
LOC112015295	Uncharacterized	Protein-coding
LOC112032810	Universal stress protein PHOS32	Protein-coding
LOC111993014	RING-box protein 1a	Protein-coding
LOC112033912	Uncharacterized	Protein-coding
LOC111996205	Geraniol 8-hydroxylase	Protein-coding
LOC112010887	Probable aquaporin PIP2-8	Protein-coding
LOC112006390	F-box protein At1g67340	Protein-coding
LOC112038275	Aquaporin PIP2-7	Protein-coding
LOC112029774	Basic form of pathogenesis-related protein 1	Protein-coding
LOC112034273	Uncharacterized	Protein-coding
LOC112010895	Uncharacterized	ncRNA
LOC112015166	Patellin-6	Protein-coding
LOC112031067	Enhancer of rudimentary homolog	Protein-coding
LOC112035110	Cysteine-rich repeat secretory protein 38-like	Protein-coding
LOC112022569	Alpha-galactosidase	Protein-coding
LOC111997497	Uncharacterized	Protein-coding
LOC112032170	Probable E3 ubiquitin-protein ligase ATL44	Protein-coding
LOC111997018	Uncharacterized	Protein-coding
LOC112006462	Uncharacterized	Protein-coding
LOC111992110	Transcription factor bHLH93	Protein-coding
LOC112024076	Uncharacterized	ncRNA
LOC112013869	Probable glutathione S-transferase	Protein-coding
LOC111996221	Uncharacterized	Protein-coding
LOC112006694	Senescence-associated carboxylesterase 101	Protein-coding
LOC112024080	Uncharacterized	ncRNA
LOC111993090	Probable small nuclear ribonucleoprotein F	Protein-coding
LOC112013273	Uncharacterized	Protein-coding
LOC112007559	Auxin-induced protein AUX28	Protein-coding
LOC112002189	11S globulin seed storage protein	Protein-coding
LOC112010591	Probable protein phosphatase 2C 27	Protein-coding
LOC112040683	Glutathione transferase GST 23-like	Protein-coding
LOC112008422	Potassium transporter 4	Protein-coding
LOC111996661	Aldehyde dehydrogenase family 7 member A1	Protein-coding
LOC111989017	Universal stress protein PHOS32	Protein-coding
LOC111985782	Senescence-associated carboxylesterase 101	Protein-coding
LOC112027580	Polyadenylate-binding protein-interacting protein 5	Protein-coding
LOC112015874	Uncharacterized	ncRNA
LOC112006275	SNF1-related protein kinase regulatory subunit gamma-1	Protein-coding
LOC111989324	B-type cell cycle switch protein ccs52A	Protein-coding
LOC111998800	U-box domain-containing protein 5	Protein-coding
LOC112022779	V-type proton ATPase subunit G	Protein-coding
LOC112027472	Uncharacterized	Protein-coding
LOC111990626	Uncharacterized	Protein-coding
LOC112006304	2-hydroxy-palmitic acid dioxygenase mpo1	Protein-coding
LOC112026343	Actin-depolymerizing factor	Protein-coding
LOC112003874	Uncharacterized	Protein-coding
LOC112030789	TMV resistance protein N	Protein-coding
LOC112037224	Choline-phosphate cytidylyltransferase 1-like	Protein-coding
LOC112008710	Endochitinase A2	Protein-coding
LOC112005003	Disease resistance protein RUN1-like	Protein-coding
LOC112020603	Polyol transporter 5	Protein-coding
LOC112033616	Glutaredoxin-like	Protein-coding
LOC112031472	Uncharacterized	ncRNA
LOC112041176	Uncharacterized	Protein-coding
LOC112015528	Uncharacterized	Protein-coding
LOC112020172	Calmodulin-binding protein 60 A	Protein-coding
LOC112036536	Aspartic proteinase	Protein-coding
LOC112023844	Uncharacterized	Protein-coding
LOC111993333	Probable auxin efflux carrier component 1c	Protein-coding
LOC111999162	Glutaredoxin	Protein-coding
LOC112025325	Probable small nuclear ribonucleoprotein F	Protein-coding
LOC112005623	SKP1-like protein 1B	Protein-coding
LOC112012310	Mitogen-activated protein kinase homolog NTF3	Protein-coding
LOC112001489	Histone H2AX	Protein-coding
LOC111998819	Tryptophan synthase alpha chain	Protein-coding
LOC111984932	Uncharacterized	Protein-coding
LOC112006722	Uncharacterized	Protein-coding
LOC112014123	Pectinesterase-like	Protein-coding
LOC112039787	GCN5-related N-acetyltransferase 6, chloroplastic	Protein-coding
LOC112005426	Metallothionein-like protein 2	Protein-coding
LOC111990608	Phytosulfokines 3	Protein-coding
LOC112010415	Abscisic acid receptor PYL9-like	Protein-coding

## Sheet: Table S6
Table S6.- List of genes whose expression is shown in Figure 4B. The corresponding Gene Symbol for the Quercus suber gene is given.
Gene Acronym	Gene Symbol	Gene Name
CsPIN1	LOC111993333	Auxin efflux carrier component 1
CsPYL-9	LOC112010415	Abscisic acid receptor PYL9
CsPSK3	LOC112010672	Phytosulfokines 3
CsAGL27	LOC112015273	Agamous-like MADS-box protein AGL27
CsCPC	LOC111999510	Transcription factor CPC
CsSOC1	LOC112012679	MADS-box protein SOC1
CsENAP2	LOC112010896	Trihelix transcription factor ENAP2
CsIAA28	LOC112007559	Auxin-induced protein IAA28
CsIAA27	LOC111984659	Auxin-responsive protein IAA27
CsbHLH153	LOC111987832	Transcription factor bHLH153
CsMYB1R1	LOC111996955	Transcription factor MYB1R1
CsSAUR50	LOC112004842	Auxin-responsive protein SAUR50
CsERF3	LOC112007198	Ethylene-responsive transcription factor 3
CsNAC2	LOC112035692	NAC domain-containing protein 2
Cs22D	LOC112037337	Auxin-induced protein 22D
CsbHLH94	LOC112010387	Transcription factor bHLH94
CsETR2	LOC111993884	Ethylene receptor 2
CsGL2	LOC111988083	Homeobox-leucine zipper protein GLABRA 2
CsABCG36	LOC112016946	ABC transporter G family member 36
CsLBD-40	LOC112039894	LOB domain-containing protein 40

## Sheet: Table S7
Table S7.- Primers used for qRT-PCR expression analysis
Gene	Forward Primer 5´→3´	Reverse Primer 3´→5´	Product size (bp)
CsPIN1	TCTAGGAGGTCGCAAGGATT	GAGTTCCTCCCACCAGCTC	170
CsLBD-16	ATCCCATTTCCCCTCAGAGC	GTGTTTCAAGCTCACCCCAG	153
CsACT-2	GCCCCACGAGCTGTGTTC	TCTGGCCCATTCCAACCA	201
CsELF1	TGTGCCGTCCTCATTATTGACT	TCACGGGTCTGACCATCCTT	189
CsRAP2.12	TGTCTGAGGAGCTATCAGCTTT	GCAAGCATGGGAGAATAGCA	196
CsAUX-1	CGGTTGCCTGTGGTGATACC	CGGTGAAGCTGACCAAAAGAG	100
CsGH3.1	GTGAAGGATCCAGGCAATTCA	CCACTCGGCCTTGTCTGTAAA	100
CsCPE	TGTGCAAACTGACGCAGTGA	ATGACCTGGTTTGCCATGGT	100
